# Supplementary material for: Priming Effects of Focus in Mandarin Chinese
Source: Front Psychol. 2019 Aug 30;10:1985. doi: 10.3389/fpsyg.2019.01985 (PMC6730480; doi:10.3389/fpsyg.2019.01985)
Supplement: Supplementary file 1 [file Data_Sheet_1.ZIP]

Archive with 8 entries (8 files):
- sound/customer-canonO-Ch.TextGrid
- sound/customer-canonO-Ch.wav
- sound/customer-canonS-Ch.TextGrid
- sound/customer-canonS-Ch.wav
- sound/customer-ScleftO-Ch.TextGrid
- sound/customer-ScleftO-Ch.wav
- sound/customer-ScleftS-Ch.TextGrid
- sound/customer-ScleftS-Ch.wav
